# Supplementary material for: The Repeating, Modular Architecture of the HtrA Proteases
Source: Biomolecules. 2022 Jun 7;12(6):793. doi: 10.3390/biom12060793 (PMC9221053; doi:10.3390/biom12060793)
Supplement: Supplementary file 1 [file biomolecules-12-00793-s001.zip]

Archive with 1 entries (1 files):
- biomolecules-1762636-SI update-6.8.pdf
